# Supplementary material for: Cloning of a Conserved Receptor-Like Protein Kinase Gene and Its Use as a Functional Marker for Homoeologous Group-2 Chromosomes of the Triticeae Species
Source: PLoS One. 2012 Dec 13;7(12):e49718. doi: 10.1371/journal.pone.0049718 (PMC3521742; doi:10.1371/journal.pone.0049718)
Supplement: Form S1 — The information of TaRPK1-2G orthologs. The kinase domain of TaRPK1-2G was used as query sequence for identifying the TaRPK1-2G orthologs by BLASTP searches in the Phytozome proteome database. The best hits in each species were retrieved. This form provided the information about the species of the orthologs, accession number & locus name, location in corresponding genome, description of putative protein, and scores, e-values, identities, and positives of the BLAST results. (XLS) [file pone.0049718.s001.xls]

## Sheet: Sheet1
Name of the RPKs	Name of the Species	Accession number & locus name	Location	Description	Score	E-Value	Identities	Positive
HvRPK	Hordeum vulgare	AAM13439	chromosome 2H: 140.1 cM	putative receptor protein kinase	543	1e-158	273/281 (97%)	97%(274/281)
SbRPK	Sorghum bicolor	Sb06g031420	chromosome_6: 59793399 - 59795140	Serine/threonine protein kinase	502.3	1e-142	88.5%(247/279)	92.8% (259/279)
ZmRPK	Zea mays	GRMZM2G391741	2: 4050541 - 4053702	Serine/threonine protein kinase	493	1.1e-139	86.4% (241/279)	91.8% (256/279)
SiRPK	Setaria italica	Si022192m.g	scaffold_3: 1436484 - 1438429	Serine/threonine protein kinase	500.4	4.3e-142	87.8% (245/279)	92.5% (258/279)
OsRPK	Oryza sativa	LOC_Os04g56360	Chr4: 33594296 - 33596099	cysteine-rich receptor-like protein kinase 8 precursor, putative, expressed	506.9	9.5e-144	89.6% (250/279)	93.5% (261/279)
BdRPK	Brachypodium distachyon	Bradi5g24570	Bd5: 26167244 - 26168882	protein kinase family protein, putative, subfamily RLCK-OS1	496.9	4.9e-141	86.8% (243/280)	90.7% (254/280)
AtRPK	Arabidopsis thaliana	AT1G56140	Chr1: 21001574 - 21007809	Leucine-rich repeat transmembrane protein kinase	297.4	6.3e-81	53.8% (150/279)	69.9% (195/279)
MaeRPK	Manihot esculenta	cassava4.1_008495m.g	scaffold02987: 108065 - 112062	Serine/threonine protein kinase	407.9	3.1e-114	71.3% (199/279)	82.1% (229/279)
RicRPK	Ricinus communis	29662.t000018	29662: 182492 - 184663	serine-threonine protein kinase, plant-type, putative	397.1	3.9e-111	70.3% (196/279)	79.9% (223/279)
LiuRPK	Linum usitatissimum	Lus10010927	scaffold286: 183398 - 198492	Serine/threonine protein kinase	392.9	1.2e-109	68.5% (191/279)	80.3% (224/279)
PotRPK	Populus trichocarpa	POPTR_0018s13280	scaffold_18: 13660057 - 13661784	Serine/threonine protein kinase	403.7	6.1e-113	71.0% (198/279)	82.1% (229/279)
MetRPK	Medicago truncatula	Medtr8g130230.1	MtChr8: 31008523 - 31011067	Tyrosine protein kinase	389.8	6.9e-109	67.0% (187/279)	81.7% (228/279)
PhvRPK	Phaseolus vulgaris	Phvulv091027322m	scaffold00117: 689875 - 693230	Serine/threonine protein kinase	400.6	5.3e-112	69.2% (193/279)	81.7% (228/279)
GlmRPK	Glycine max	Glyma15g18340	Gm15: 15067786 - 15071996	Serine/threonine protein kinase	382.1	2.7e-106	66.7% (186/279)	79.2% (221/279)
CusRPK	Cucumis sativus	Cucsa.281930.1	scaffold02641: 86629 - 88214	Serine/threonine protein kinase	397.5	4e-111	68.8% (192/279)	82.1% (229/279)
PrpRPK	Prunus persica	ppa018774m	scaffold_1: 4975686 - 4978784	Serine/threonine protein kinase	396.4	8.7e-111	68.5% (191/279)	80.3% (224/279)
MadRPK	Malus domestica	MDP0000235721	MDC001155.113: 6934 - 14612	Serine/threonine protein kinase	391.7	3.5e-109	66.7% (186/279)	80.3% (224/279)
ArlRPK	Arabidopsis lyrata	924153	scaffold_1: 29704984 - 29710952	Serine/threonine protein kinase	294.3	3.7e-80	52.7% (147/279)	69.2% (193/279)
CarRPK	Capsella rubella	Carubv10012587m	scaffold_1: 19554405 - 19559992	Serine/threonine protein kinase	301.2	3.9e-82	54.5% (152/279)	70.3% (196/279)
BrrRPK	Brassica rapa	Bra026032	A06: 6425227 - 6426846	Serine/threonine protein kinase	298.5	3.1e-81	53.0% (148/279)	68.8% (192/279)
ThhRPK	Thellungiella halophila	Thhalv10011215m	scaffold_7: 69158 - 74877	Serine/threonine protein kinase	307.8	3.9e-84	55.2% (154/279)	71.3% (199/279)
CapRPK	Carica papaya	evm.TU.supercontig_59.96	supercontig_59: 839501 - 841399	Serine/threonine protein kinase	397.1	3.2e-111	68.8% (192/279)	81.4% (227/279)
CisRPK	Citrus sinensis	orange1.1g040557m.g	scaffold00050: 527881 - 530076	Serine/threonine protein kinase	396.7	1e-110	69.9% (195/279)	81.0% (226/279)
CicRPK	Citrus clementina	clementine0.9_031891m.g	scaffold_4: 3308318 - 3310513	Serine/threonine protein kinase	396.7	8.2e-111	69.9% (195/279)	81.0% (226/279)
EugRPK	Eucalyptus grandis	Eucgr.C02204	scaffold_3: 40353095 - 40356033	Serine/threonine protein kinase	405.2	2.5e-113	71.7% (200/279)	82.1% (229/279)
VivRPK	Vitis vinifera	GSVIVT01029233001	chr11: 18220060 - 18229561	Serine/threonine protein kinase	398.7	1.3e-111	69.1% (197/285)	80.0% (228/285)
MigRPK	Mimulus guttatus	mgv1a007477m.g	scaffold_188: 357871 - 360213	Serine/threonine protein kinase	387.5	3e-108	68.1% (190/279)	79.9% (223/279)
AqcRPK	Aquilegia coerulea	Aquca_014_00559	scaffold_14: 3071977 - 3076466	Serine/threonine protein kinase	318.2	4.1e-87	55.9% (156/279)	73.5% (205/279)
SemRPK	Selaginella moellendorffii	145920	scaffold_11: 1143369 - 1145480	Serine/threonine protein kinase	280.8	3.4e-76	51.4% (144/280)	69.6% (195/280)
PhpRPK	Physcomitrella patens	Pp1s235_114V6	scaffold_235: 508741 - 512315	Serine/threonine protein kinase	293.1	9.7e-80	53.4% (149/279)	69.5% (194/279)
PavRPK	Panicum virgatum	Pavirv00029859m.g	sg0.contig06536: 4403 - 6130	Serine/threonine protein kinase	503.1	1.2e-142	89.2% (249/279)	92.1% (257/279)
